# Supplementary material for: Spatial and socio-economic correlates of effective contraception among women seeking post-abortion care in healthcare facilities in Kenya
Source: PLoS One. 2019 Mar 27;14(3):e0214049. doi: 10.1371/journal.pone.0214049 (PMC6436713; doi:10.1371/journal.pone.0214049)
Supplement: S1 File — Authority to use data and questionnaires used to collect the data used in this study. (ZIP) [file pone.0214049.s001.zip]

Archive with 6 entries (5 files):
- Supporting information/
- Supporting information/S2 PONE-D-17-43970_Abortion Morbidity Survey Questionnaire.pdf
- Supporting information/S2 PONE-D-17-43970_Content-Permission-Form_ABS Data APHRC.pdf
- Supporting information/S2 PONE-D-17-43970_Content-Permission-Form_GADM Shapefile data.pdf
- Supporting information/S2 PONE-D-17-43970_Health Facility Survey Questionnaire.pdf
- Supporting information/S2 PONE-D-17-43970_Health Professionals Survey Questionnaire.pdf
